# Supplementary material for: Detoxification of Acrylamide by Potentially Probiotic Strains of Lactic Acid Bacteria and Yeast
Source: Molecules. 2024 Oct 17;29(20):4922. doi: 10.3390/molecules29204922 (PMC11510321; doi:10.3390/molecules29204922)
Supplement: Supplementary file 1 [file molecules-29-04922-s001.zip]

Archive with 6 entries (6 files):
- Table S1 - final.pdf
- Table S2 - final.pdf
- Table S3 - final.pdf
- Table S4 - final.pdf
- Table S5 - final.pdf
- Table S6 - final.pdf
